# Supplementary material for: Diffraction Methods for Qualitative and Quantitative Texture Analysis of Ferroelectric Ceramics
Source: Materials (Basel). 2021 Sep 28;14(19):5633. doi: 10.3390/ma14195633 (PMC8510197; doi:10.3390/ma14195633)
Supplement: Supplementary file 1 [file materials-14-05633-s001.zip]

Archive with 1 entries (1 files):
- materials-1377961-supplementary.pdf
